# Supplementary material for: Synergistic Antibacterial and Pro-Healing Effects of a Novel Eugenol/Nano-Haliotidis Concha Electrospun Membrane for Vibrio vulnificus-Infected Wound
Source: Polymers (Basel). 2026 Mar 13;18(6):704. doi: 10.3390/polym18060704 (PMC13030148; doi:10.3390/polym18060704)
Supplement: Supplementary file 1 [file polymers-18-00704-s001.zip]

Archive with 1 entries (1 files):
- polymers-4166604-supplementary.pdf
